# Supplementary material for: Characterization of digital annular pulleys and their entheses: an ultrasonographic study with anatomical and histological correlations
Source: Rheumatology (Oxford). 2023 Nov 23;63(11):3050–5. doi: 10.1093/rheumatology/kead614 (PMC11534144; doi:10.1093/rheumatology/kead614)
Supplement: kead614_Supplementary_Data [file kead614_supplementary_data.zip]

Archive with 8 entries (7 files):
- kead614_Supplementary_Data/
- kead614_Supplementary_Data/rhe-23-1581-File005.docx
- kead614_Supplementary_Data/rhe-23-1581-File006.docx
- kead614_Supplementary_Data/rhe-23-1581-File007.docx
- kead614_Supplementary_Data/rhe-23-1581-File008.mp4
- kead614_Supplementary_Data/rhe-23-1581-File009.jpg
- kead614_Supplementary_Data/rhe-23-1581-File010.mp4
- kead614_Supplementary_Data/rhe-23-1581-File011.jpg
